# Supplementary material for: Determining the Impact of Heatwaves on Emergency Ambulance Calls in Queensland: A Retrospective Population-Based Study
Source: Int J Environ Res Public Health. 2023 Mar 10;20(6):4875. doi: 10.3390/ijerph20064875 (PMC10049657; doi:10.3390/ijerph20064875)
Supplement: Supplementary file 1 [file ijerph-20-04875-s001.zip]

Archive with 1 entries (1 files):
- ijerph-2220669-supplementary.pdf
